# Supplementary material for: Candida albicans Strains Adapted to Caspofungin Due to Aneuploidy Become Highly Tolerant under Continued Drug Pressure
Source: Microorganisms. 2022 Dec 21;11(1):23. doi: 10.3390/microorganisms11010023 (PMC9866909; doi:10.3390/microorganisms11010023)
Supplement: Supplementary file 1 [file microorganisms-11-00023-s001.zip]

Archive with 1 entries (1 files):
- microorganisms-2120777-supplementary.pdf
